# Supplementary material for: The Combination of Cigarette Smoking and Alcohol Consumption Synergistically Increases Reactive Carbonyl Species in Human Male Plasma
Source: Int J Mol Sci. 2021 Aug 22;22(16):9043. doi: 10.3390/ijms22169043 (PMC8396601; doi:10.3390/ijms22169043)
Supplement: Supplementary file 1 [file ijms-22-09043-s001.zip]

Archive with 1 entries (1 files):
- ijms-1350088-supplementary.xlsx
