# Supplementary material for: The Combination of Cigarette Smoking and Alcohol Consumption Synergistically Increases Reactive Carbonyl Species in Human Male Plasma
Source: Int J Mol Sci. 2021 Aug 22;22(16):9043. doi: 10.3390/ijms22169043 (PMC8396601; doi:10.3390/ijms22169043)
Supplement: Supplementary file 1 [file ijms-22-09043-s001.zip › ijms-1350088-supplementary.xlsx]

## Sheet: Table_S1
Supplemental Table S1. Chemical characteristics of RCS identified in human plasma samples in this study.
	Molecular Weights	Formula	Structure	In Cigarette Smoke (ref no.)	In Biological samples a) (ref no.)	From fatty acids/lipid oxidation (ref no.)
Alkanals
Propanal	58.08	C3H6O		10	14, 15, 16
Butanal	72.11	C4H8O		10	14, 15, 16
2-Methylbutanal	86.13	C5H10O		10	15	17
Pentanal	86.13	C5H10O		10	14, 15, 16	17
Hexanal	100.16	C6H12O		10, 11	14, 15, 16	17, 18
Heptanal	114.19	C7H14O			14, 15, 16	17
Octanal	128.21	C8H16O		11	14, 15, 16	17
Nonanal	142.24	C9H18O		11	14, 15, 16	17, 18
Decanal	156.26	C10H20O		11	14, 15, 16	18
Undecanal	170.29	C11H22O			15
Dodecanal	184.32	C12H24O
Tridecanal	198.34	C13H26O
Tetradecanal	212.37	C14H28O
Pentadecanal	226.4	C15H30O				19
Hexadecanal	240.42	C16H32O
Heptadecanal	254.46	C17H34O
Octadecanal	268.48	C18H36O
Aromatic alkanals
Benzaldehyde	106.12	C7H6O		11	14, 15	17, 18
Alkenals
2-Propenal, Acrolein	56.06	C3H4O		10, 12	14, 15	18, 20
(E)-2-Butenal, Crotonaldehyde	70.09	C4H6O		10, 12	14, 15	18, 20
(E)-2-Pentenal	84.12	C5H8O		13	15	17
(E)-2-Hexenal	98.14	C6H10O		11	14, 15	17
(E)-2-Heptenal	112.17	C7H12O			15	17, 18
(E)-2-Octenal	126.2	C8H14O			14, 15	17, 18
(E)-2-Nonenal	140.22	C9H16O			14, 15
(Z)-4-Decenal, cis-4-Decenal	154.25	C10H18O
(E)-2-Decenal	154.25	C10H18O			15	18
trans-4,5-Epoxy-2-(E)-decenal	168.23	C10H16O2
(E)-2-Undecenal	168.28	C11H20O				18
(E)-2-Hexadecenal	238.41	C16H30O
(Z)-8-Heptadecenal	252.44	C17H32O				19
Alkadienals, Alkatrienals
(E,E)-2,4-Hexadienal	96.13	C6H8O			15
(E,E)-2,4-Heptadienal	110.15	C7H10O		11		17
(E,E)-2,4-Nonadienal	138.21	C9H14O			15
(E,E)-2,4-Decadienal	152.23	C10H16O			15	18, 22
(Z,Z,Z)-8,11,14-Heptadecatrienal	248.4	C17H28O				19
(Z,Z)-8,11-Heptadecadienal	250.42	C17H30O				19
4-Hydroxy-, 4-Keto-alkenals
4-Hydroxy-2-hexenal	114.14	C6H10O2				21
(E)-4-Hydroxy-2-nonenal	156.22	C9H16O2			15	21
(E)-4-Oxo-2-nonenal	154.21	C9H14O2
Dicarbonyls
Glyoxal	58.04	C2H2O2		10	15	18, 20
1) Biological sample were including human serum, urine, and breath gas.

## Sheet: Table_S2
Supplemental Table S2. Comparison of the levels of RCS in human plasma samples among each group.
	No-smoking /No- drinking group	No-smoking/Drinking group	Smoking/No-Drinking group	Smoking/Drinking group	Pa	Pb	Pc	Pd	Pe	Pf
	N = 10	N = 10	N = 10	N = 10
Alkanals
Propanal	229.4 ± 360.9	245.2 ± 292.2	701.5 ± 464.4	1586.1 ± 1498.0	1	1	0.004	1	0.005	0.125
Butanal	69.2 ± 143.1	42.6 ± 95.4	265.9 ± 223.1	562.1 ± 720.7	1	1	0.043	1	0.029	0.573
2-Methylbutanal	116.4 ± 85.9	139.7 ± 70.4	119.2 ± 88.0	196.4 ± 104.7	1	1	0.299	1	0.952	0.348
Pentanal	91.3 ± 153.5	8.5 ± 15.2	82.0 ± 65.6	178.3 ± 240.3	1	1	1	1	0.082	0.9
Hexanal	1218.0 ± 1137.2	1013.8 ± 402.9	1785.5 ± 695.3	2038.5 ± 1692.7	1	1	0.617	0.745	0.262	1
Heptanal	248.4 ± 253.6	411.6 ± 300.8	811.3 ± 276.6	729.4 ± 876.8	1	0.099	0.23	0.494	0.983	1
Octanal	221.9 ± 201.3	310.4 ± 244.7	599.9 ± 233.7	1177.5 ± 1003.5	1	0.753	0.002	1	0.006	0.131
Nonanal	726.6 ± 1365.2	1500.5 ± 2143.2	3023.7 ± 1415.0	6934.2 ± 6537.0	1	0.958	0.003	1	0.01	0.117
Decanal	428.5 ± 652.0	639.6 ± 885.0	1645.8 ± 857.5	4388.0 ± 3923.9	1	1	0.001	1	0.002	0.034
Undecanal	59.0 ± 152.9	81.4 ± 152.6	241.7 ± 180.8	649.5 ± 608.6	1	1	0.002	1	0.003	0.06
Dodecanal	56.2 ± 177.7	108.6 ± 343.3	207.0 ± 231.9	1220.6 ± 1646.5	1	1	0.026	1	0.037	0.07
Tridecanal	253.1 ± 800.3	246.2 ± 769.5	906.1 ± 1323.4	3185.3 ± 2993.8	1	1	0.003	1	0.003	0.033
Tetradecanal	131.5 ± 415.9	22.7 ± 71.9	471.9 ± 788.0	2103.0 ± 2589.5	1	1	0.016	1	0.01	0.069
Pentadecanal	1056.1 ± 3339.8	398.7 ± 1204.4	6120.5 ± 10731.3	20139.0 ± 25118.0	1	1	0.023	1	0.017	0.173
Hexadecanal	275.7 ± 636.6	786.5 ± 2331.2	1268.0 ± 2536.5	3535.1 ± 7253.9	1	1	0.472	1	0.815	1
Heptadecanal	12.9 ± 41.0	7.1 ± 22.4	658.2 ± 628.8	1219.0 ± 2151.3	1	1	0.128	1	0.125	1
Octadecanal	4.1 ± 12.9	64.1 ± 194.1	162.2 ± 185.9	625.8 ± 449.1	1	1	<0.001	1	<0.001	0.002
Aromatic alkanals
Benzaldehyde	1.8 ± 5.6	5.5 ± 12.0	36.5 ± 44.3	378.4 ± 131.8	1	1	<0.001	1	<0.001	<0.001
Alkenals
Acrolein	12.3 ± 10.7	16.3 ± 11.4	13.7 ± 12.4	22.8 ± 9.9	1	1	0.25	1	1	0.448
Crotonaldehyde	16.7 ± 17.8	20.8 ± 18.1	35.4 ± 3.8	46.1 ± 10.3	1	0.028	<0.001	0.142	0.001	0.55
2-Pentenal	0.3 ± 0.2	0.1 ± 0.1	0.1 ± 0.1	0.3 ± 0.3	0.154	0.081	1	1	0.469	0.268
2-Hexenal	3.3 ± 2.5	3.0 ± 2.6	2.4 ± 1.8	7.4 ± 3.7	1	1	0.011	1	0.005	0.002
2-Heptenal	7.7 ± 9.3	8.0 ± 7.8	3.9 ± 6.3	6.4 ± 6.6	1	1	1	1	1	1
2-Octenal	3.4 ± 1.8	3.0 ± 1.6	3.2 ± 1.7	16.4 ± 6.2	1	1	<0.001	1	<0.001	<0.001
2-Nonenal	10.7 ± 6.9	11.2 ± 7.0	14.2 ± 8.1	52.3 ± 21.2	1	1	<0.001	1	<0.001	<0.001
2-Decenal	5.4 ± 10.5	9.5 ± 12.1	20.2 ± 15.7	66.1 ± 39.1	1	0.899	<0.001	1	<0.001	<0.001
4,5-Epoxy-2-decenal	33.1 ± 31.0	23.7 ± 18.7	22.3 ± 26.6	24.7 ± 28.9	1	1	1	1	1	1
2-Undecenal	4.0 ± 8.0	5.5 ± 11.9	12.8 ± 10.9	38.8 ± 29.6	1	1	<0.001	1	0.001	0.011
2-Hexadecenal	45.1 ± 16.2	25.9 ± 14.4	41.9 ± 27.4	35.2 ± 29.8	0.412	1	1	0.765	1	1
8-Heptadecenal	198.8 ± 67.2	154.3 ± 133.1	152.3 ± 141.3	187.3 ± 182.2	1	1	1	1	1	1
cis-4-Decenal	4.3 ± 6.2	3.4 ± 8.4	6.7 ± 5.7	41.1 ± 35.6	1	1	0.001	1	<0.001	0.001
Alkadienals, Alkatrienals
2,4-Hexadienal	0.02 ± 0.08	0.2 ± 0.6	0.1 ± 0.4	1.9 ± 2.5	1	1	0.014	1	0.031	0.022
2,4-Heptadienal	3.1 ± 2.9	3.4 ± 3.6	3.9 ± 3.1	18.8 ± 11.6	1	1	<0.001	1	<0.001	<0.001
2,4-Nonadienal	4.9 ± 5.2	7.2 ± 5.1	10.0 ± 3.7	13.2 ± 2.3	1	0.059	0.001	0.838	0.02	0.656
2,4-Decadienal	0.2 ± 0.4	0.1 ± 0.4	1.9 ± 2.1	6.1 ± 3.9	1	0.649	<0.001	0.531	<0.001	0.001
8,11,14-Heptadecatrienal	6.2 ± 17.6	5.4 ± 10.9	14.0 ± 33.0	35.3 ± 36.6	1	1	0.119	1	0.101	0.493
8,11-Heptadecadienal	57.6 ± 47.3	33.2 ± 29.3	65.7 ± 85.6	55.3 ± 55.1	1	1	1	1	1	1
4-Hydroxy-, 4-Keto-alkenals
4-Hydroxy-2-hexenal	12.3 ± 13.3	15.9 ± 15.6	20.8 ± 19.2	33.1 ± 34.1	1	1	0.253	1	0.544	1
4-Hydroxy-2-nonenal	50.4 ± 18.5	54.4 ± 14.6	62.5 ± 17.4	83.5 ± 33.6	1	1	0.012	1	0.037	0.256
4-Oxo-2-nonenal	7.5 ± 10.4	17.5 ± 17.3	15.1 ± 11.3	16.3 ± 19.0	0.874	1	1	1	1	1
Dicarbonyls
Glyoxal	251.8 ± 353.6	318.5 ± 412.5	321.5 ± 205.2	624.3 ± 698.5	1	1	0.45	1	0.846	0.869
Data are shown as mean ± SD (pmol/mL).
P: one-way analysis variance with Bonferroni post hoc test.
Pa: no-smoking/no-drinking group vs. no-smoking/drinking group, Pb: no-smoking/no-driking group vs. smoking/no-driking group, Pc: no-smokng/no-drinking group vs. smoking/drinking group,
Pd: no-smoking/drinking vs. smoking/no-drinking group, Pe: no-smoking/drinking grourp vs. smoking/drinking group, Pf: smoking/no-drinking group vs. smoking/drinking group.

## Sheet: Table_S3
Supplemental Table S3. Association of age, BMI, drinking, and smoking habits on RCS levels in plasma.
		Age			BMI			Drinking			Smoking
	B a)	95% CI	P	B	95% CI	P	B	95% CI	P	B	95% CI	P
Alkanals
Propanal	23.0106	-4.3 - 50.4	0.097	120.907	26.5 - 215.3	0.014	595.227	78.9 - 1111.6	0.025	1035.58	486.8 - 1584.3	0.001
Butanal	10.0295	-2.3 - 22.4	0.108	66.3972	23.7 - 109.1	0.003	201.57	-31.8 - 434.9	0.088	406.429	158.5 - 654.4	0.002
2-Methylbutanal	2.67133	-0.2 - 5.6	0.07	11.5028	1.5 - 21.5	0.025	66.4002	11.7 - 121.1	0.019	46.2212	-11.9 - 104.4	0.116
Pentanal	3.11478	-1.7 - 7.9	0.193	27.3245	10.9 - 43.8	0.002	29.2329	-60.7 - 119.2	0.514	91.3616	-4.2 - 187.0	0.06
Hexanal	25.7637	-8.4 - 59.9	0.135	192.224	74.3 - 310.2	0.002	201.439	-443.4 - 846.2	0.53	907.72	222.5 - 1593.0	0.011
Heptanal	10.1847	-6.1 - 26.5	0.214	74.6836	18.3 - 131.1	0.011	110.272	-198.1 - 418.6	0.473	485.243	157.6 - 812.9	0.005
Octanal	16.8969	-0.6 - 34.4	0.058	84.0448	23.7 - 144.4	0.008	438.313	108.3 - 768.3	0.011	720.088	369.4 - 1070.8	<0.001
Nonanal	104.85	-9.0 - 218.7	0.07	612.083	218.9 - 1005.2	0.003	3018.95	869.3 - 5168.6	0.007	4418.48	2134.0 - 6702.9	<0.001
Decanal	67.8735	-1.1 - 136.9	0.054	328.477	90.3 - 566.7	0.008	1897.17	594.7 - 3199.6	0.006	2879.91	1495.4 - 4264.0	<0.001
Undecanal	6.1307	-5.5 - 17.7	0.291	46.7086	6.7 - 86.8	0.024	257.443	38.4 - 476.4	0.023	401.421	168.7 - 634.1	0.001
Dodecanal	25.9852	-1.3 - 53.2	0.061	154.504	60.4 - 248.6	0.002	701.41	186.8 - 1216.0	0.009	766.83	219.9 - 1313.7	0.007
Tridecanal	28.4829	-33.3 - 90.3	0.356	212.961	-0.5 - 426.4	0.05	1331.98	165.0 - 2499.0	0.026	1919.23	679.1 - 3159.4	0.003
Tetradecanal	47.3932	-0.3 - 95.1	0.052	145.848	-18.9 - 310.6	0.081	1033.27	132.3 - 1934.3	0.026	1535.91	578.4 - 2493.4	0.003
Pentadecanal	409.169	-67.1 - 885.4	0.09	1522.82	-121.6 - 3167.1	0.068	9098.05	107.8 - 18088.3	0.047	15060.7	5506.7 - 24614.6	0.003
Hexadecanal	59.145	-84.8 - 203.1	0.41	75.0333	-421.9 - 572.0	0.761	1701.01	-1016.0 - 4418.0	0.212	2338.68	-548.7 - 5226.0	0.109
Heptadecanal	28.0112	-8.4 - 64.4	0.127	165.572	39.8 - 291.3	0.011	458.789	-228.8 - 1146.3	0.184	1075.09	344.4 - 1805.8	0.005
Octadecanal	4.5301	-5.3 - 14.4	0.357	20.0752	-14.0 - 54.1	0.239	289.402	103.3 - 475.5	0.003	387.437	189.7 - 585.2	<0.001
Aromatic alkanals
Benzaldehyde	2.95418	-1.0 - 6.9	0.135	‐1.1	-14.6 - 12.5	0.876	187.144	113.1 - 261.2	<0.001	229.958	151.3 - 308.6	<0.001
Alkenals
Acrolein	0.182636	-0.2 - 0.6	0.335	1.31513	0.01 - 2.6	0.049	7.79479	0.6 - 15.0	0.034	4.7996	-2.8 - 12.4	0.208
Crotonaldehyde	‐0.06	-0.6 - 0.4	0.804	‐0.9	-2.6 - 0.8	0.288	6.86595	-2.4 - 16.1	0.142	21.9903	12.1 - 31.8	<0.001
2-Pentenal	0.0052607	-0.003 - 0.01	0.182	0.008416	-0.02 - 0.04	0.532	0.017144	-0.1 - 0.2	0.816	0.0056748	-0.2 - 0.2	0.942
2-Hexenal	0.117879	0.02 - 0.2	0.024	0.0164537	-0.3 - 0.4	0.925	2.89359	1.0 - 4.8	0.004	2.78357	0.7 - 4.8	0.009
2-Heptenal	0.160156	-0.1 - 0.4	0.23	0.352343	-0.6 - 1.3	0.441	2.24212	-2.8 - 7.3	0.371	‐1.5	-6.9 - 3.8	0.564
2-Octenal	0.156844	-0.01 - 0.3	0.066	0.362818	-0.2 - 0.9	0.212	7.23564	4.1 - 10.4	<0.001	7.71389	4.3 - 11.1	<0.001
2-Nonenal	0.388275	-0.2 - 0.9	0.158	1.01955	-0.9 - 2.9	0.281	21.4705	11.1 - 31.8	<0.001	25.0767	14.1 - 36.1	<0.001
2-Decenal	0.474818	-0.4 - 1.3	0.271	2.31965	-0.7 - 5.3	0.122	27.9342	11.7 - 44.2	0.001	38.5095	21.2 - 55.8	<0.001
4,5-Epoxy-2-decenal	‐0.01	-1.0 - 0.9	0.988	‐1.3	-4.6 - 1.9	0.412	‐3.9	-21.9 - 14.2	0.667	‐4.2	-23.3 - 15.0	0.66
2-Undecenal	0.0823736	-0.6 - 0.7	0.798	1.3929	-0.8 - 3.6	0.215	14.5442	2.3 - 26.8	0.021	20.9537	8.0 - 34.0	0.002
2-Hexadecenal	‐0.5	-1.3 - 0.3	0.246	‐2.2	-4.9 - 0.5	0.109	‐15.8	-30.8 - -0.9	0.038	0.302366	-15.6 - 16.2	0.969
2-Heptadecenal	0.366455	-4.5 - 5.3	0.88	8.57837	-8.4 - 25.5	0.311	‐0.7	-93.4 - 91.9	0.987	‐8.5	-107.0 - 89.9	0.862
cis-4-decenal	0.629955	-0.05 - 1.3	0.067	2.79002	0.5 - 5.1	0.021	20.5908	7.8 - 33.4	0.002	23.8389	10.3 - 37.4	0.001
Alkadienals, Alkatrienals
2,4-Hexadienal	0.0162232	-0.03 - 0.1	0.496	0.0302314	-0.1 - 0.2	0.713	1.05936	0.2 - 2.0	0.023	1	0.1 - 2.0	0.038
2,4-Heptadienal	0.198587	-0.06 - 0.5	0.124	‐0.3	-1.2 - 0.5	0.433	8.45818	3.6 - 13.3	0.001	10.0322	4.9 - 15.2	<0.001
2,4-Nonadienal	0.0060647	-0.1 - 0.2	0.936	0.144827	-0.4 - 0.7	0.577	2.76968	-0.1 - 5.6	0.057	5.5299	2.5 - 8.6	0.001
2,4-Decadienal	0.0134506	-0.08 - 0.1	0.76	‐0.1	-0.4 - 0.2	0.479	2.08333	0.4 - 3.8	0.016	3.96515	2.2 - 5.7	<0.001
8,11,14-Heptadecatrienal	0.166278	-0.8 - 1.1	0.732	‐0.1	-3.5 - 3.3	0.939	11.0501	-7.4 - 29.5	0.233	20.3841	0.7 - 40.0	0.042
8,11-Heptadecadienal	‐0.2	-2.3 - 1.9	0.843	‐1.3	-8.5 - 5.9	0.715	‐18.8	-58.1 - 20.5	0.337	14.0983	-27.6 - 55.8	0.497
4-Hydroxy-, 4-Keto-alkenals
4-Hydroxy-2-hexanal	0.336011	-0.4 - 1.1	0.381	1.86161	-0.8 - 4.5	0.163	10.1278	-4.4 - 24.6	0.165	14.6281	-0.8 - 30.1	0.062
4-Hydroxy-2-nonenal	0.721756	-0.05 -1.5	0.065	1.54163	-1.1 - 4.2	0.247	16.4736	2.0 - 31.0	0.027	25.9537	10.5 - 41.4	0.002
4-Oxo-2-nonenal	‐0.5	-1.0 - 0.05	0.073	‐0.5	-2.3 - 1.3	0.554	3.11747	-6.7 - 12.9	0.522	‐0.6	-11.0 - 9.8	0.911
Dicarbonyls
Glyoxal	6.84055	-8.4 - 22.1	0.369	59.9481	7.2 - 112.7	0.027	234.06	-54.1 - 522.2	0.108	212.224	-94.0 - 518.5	0.168
a) Regression coefficient adjusted for age, BMI, drinking, and smoking habits.

## Sheet: Table_S4
Supplemental Table S4. The basic characteristics of participants.
	men	women	P a)
N	84	81	P
Age ± SD (years)	60.8 ± 11.2	61.7 ± 9.8	0.581
BMI (kg/m2)	23.9 ± 3.6	22.3 ± 3.3	0.003
Drinking habits b), yes (%)	44 (52.4)	0 (0.0)	<0.001
Currently Smoking c), yes (%)	32 (38.1)	0 (0.0)	<0.001
Drinking and Smoking, yes (%)	16 (19.1)	0 (0.0)	<0.001
a) Fisher's exact test.
b) Yes: drink alcohol beverage daily 20 g or more per day.
c) Yes: Smoke daily 20 cigarettes or more per day for 6-months or more.

## Sheet: Table_S5
Supplemental Table S5. Medication status of subjects in this study.
	No-smoking /No- drinking group	No-smoking/Drinking group	Smoking/No-Drinking group	Smoking/Drinking group	P a
N	10	10	10	10
Hypertension, yes (%)	1 (10.0)	2 (20.0)	3 (30.0)	2 (20.0)	0.947
Diabetes, yes (%)	2 (20.0)	1 (10.0)	1 (10.0)	0 (0.0)	0.891
Hypercholesterolemia, yes (%)	2 (20.0)	2 (20.0)	2 (20.0)	1 (10.0)	1
P a: Fisher's exact test.
